# Supplementary material for: Strategic Doping for Precise Structural Control and Intense Photocurrents Under Visible Light in Ba2M0.4Bi1.6O6 (M = La, Ce, Pr, Pb, Y) Double Perovskites
Source: Nanomaterials (Basel). 2025 Jul 4;15(13):1039. doi: 10.3390/nano15131039 (PMC12251094; doi:10.3390/nano15131039)
Supplement: Supplementary file 1 [file nanomaterials-15-01039-s001.zip]

Archive with 1 entries (1 files):
- nanomaterials-3646289-supplementary.pdf
